# Supplementary material for: Tournaments between markers as a strategy to enhance genomic predictions
Source: PLoS One. 2019 Jun 24;14(6):e0217283. doi: 10.1371/journal.pone.0217283 (PMC6590785; doi:10.1371/journal.pone.0217283)
Supplement: S2 File — This file contains a custom R script to perform Tournament Analyses (to reduce the set of SNPs to a desired level). (R) [file pone.0217283.s002.R]

######################################################################
# S2 File: R Script for Tournament Analysis
#---------------------------------------------------------------------
# Paper: "Tournaments between markers as a strategy to enhance genomic 
# predictions" published in Plos One
#---------------------------------------------------------------------
# This R script perform Tournament Analyses (to reduce the set of SNPs 
# to a desired level).
######################################################################


#---------------------------------------------------------------------
# Removing all objects
#---------------------------------------------------------------------
rm(list=ls())

#---------------------------------------
# Starting timing
#---------------------------------------
tempo <- proc.time()

#---------------------------------------
# Loading libraries
#---------------------------------------
library(parallel)
library(BPrimm)
library(coda)
ncores <- detectCores()
options(cores=ncores)
getOption('cores')

#---------------------------------------------------------------------
# Loading data
#---------------------------------------------------------------------
load("genotypes.RData")
load("phenotypes.RData")

#---------------------------------------------------------------------
# Objects
#---------------------------------------------------------------------
n <- ncol(genotypes)
posicao <- 1:n
y <- phenotypes-mean(phenotypes)
mu <- mean(phenotypes)

#---------------------------------------------------------------------
# Tournaments (function to run in parallel)
#---------------------------------------------------------------------
torneio <- function(i){
  lmi <- lm(y~-1+genotypes[,grupos[[i]]])
  nas <- as.numeric(which(is.na(lmi$coef)))
  if(length(nas)==0) pval <- as.numeric(summary(lmi)$"coefficients"[,4])
  if(length(nas)>0){
    semnas <- c(1:length(lmi$coef))[-nas]
    pval1 <- as.numeric(summary(lmi)$"coefficients"[,4])
    pval <- rep(0,length(grupos[[i]]))
    k <- 1
    for(j in semnas) {
      pval[j] <- pval1[k]
      k <- k+1
    }
  }
  names(pval) <- grupos[[i]]
  mpval <- pval[pval==max(pval)][1]
  coefs <- summary(lmi)$"coefficients"[,1]
  mcoef <- coefs[pval==max(pval)][1]
  names(mcoef) <- unlist(strsplit(names(mcoef),split="]"))[length(unlist(strsplit(names(mcoef),split="]")))]
  c(mcoef,mpval)
}

#---------------------------------------------------------------------
# nfinal: Specify the number of snps to select
#---------------------------------------------------------------------
nfinal <- 100

#---------------------------------------------------------------------
# tgrupos: Specify the size of tournament groups
#---------------------------------------------------------------------
tgrupos <- 25

#---------------------------------------------------------------------
# Function to generate groups
#---------------------------------------------------------------------
n <- ncol(genotypes)
posicao <- 1:n
pos <- posicao
if((n/tgrupos-trunc(n/tgrupos))==0) ngrupos <- round(n/tgrupos,0)
if((n/tgrupos-trunc(n/tgrupos))>0.5) ngrupos <- round(n/tgrupos,0)
if((n/tgrupos-trunc(n/tgrupos))<=0.5 & (n/tgrupos-trunc(n/tgrupos))!=0) ngrupos <- round(n/tgrupos,0)+1
snps <- sample(pos)
if(ngrupos>1) {indgrupos <- rep(1:ngrupos,each=tgrupos)[1:length(snps)]}
if(ngrupos==1) {indgrupos <- rep(1,length(snps))}
grupos <- tapply(snps,indgrupos,sort)

grupok <- grupos[[dim(grupos)]]
k2 <- 1
if(length(grupok)<tgrupos){
  for(i2 in 1:length(grupok)){
    grupos[[k2]] <- sort(c(grupos[[k2]],grupok[i2]))
    if(k2<length(grupos)) k2 <- k2+1
    if(k2==length(grupos)) k2 <- 1
  }
  grupos <- grupos[-dim(grupos)]
}
ngrupos <- length(grupos)

#---------------------------------------------------------------------
#Auxiliary objects
#---------------------------------------------------------------------
verifica <- list("Interacao"=0,"ngrupos"=0)
excluir <- 0
pval <- 0
coef <- 0
contagem <- 1

#---------------------------------------------------------------------
#Running tournaments
#---------------------------------------------------------------------
while(length(pos)>nfinal){
  
  #Running tournament function in parallel (analyzes each group in a different core)
  result <- mclapply(1:ngrupos,torneio)
  
  #Upgrade objects: pval coef and excluir, from result object
  pval <- c(pval,unlist(result)[seq(2,length(unlist(result)),2)])
  coef <- c(coef,unlist(result)[seq(1,length(unlist(result)),2)])
  excluir <- c(excluir,(as.numeric(names(unlist(result)[seq(2,length(unlist(result)),2)]))))
  
  #Updates the number of interactions and the number of groups created in each tournament interaction
  verifica$Interacao <- contagem
  verifica$ngrupos <- c(verifica$ngrupos,ngrupos)
  
  #Preparing for the next step of the loop (Updates "pos" object and if pos>nfinal stop the loop)
  #Select new groups for the next tournament interaction
  pos <- posicao[-excluir]
  snps <- sample(pos)
  if(ngrupos>1) {indgrupos <- rep(1:ngrupos,each=tgrupos)[1:length(snps)]}
  if(ngrupos==1) {indgrupos <- rep(1,length(snps))}
  grupos <- tapply(snps,indgrupos,sort)
  
  #Divide snps of the last group with the other groups
  grupok <- grupos[[dim(grupos)]]
  k2 <- 1
  if(length(grupok)<tgrupos){
    for(i2 in 1:length(grupok)){
      grupos[[k2]] <- sort(c(grupos[[k2]],grupok[i2]))
      if(k2<length(grupos)) k2 <- k2+1
      if(k2==length(grupos)) k2 <- 1
    }
    grupos <- grupos[-dim(grupos)]
  }
  ngrupos <- length(grupos)
  
  #When there is only 1 group remaining and the number of elements remaining is greater than
  #tgrupos divides this group into two groups of sizes approximately tgrupos / 2
  if(length(grupos)==1 & length(grupos[[1]])>tgrupos){
    g <- grupos[[1]]
    grupos[[1]] <- g[1:round((length(g)/2),0)]
    grupos[[2]] <- g[(round(length(g)/2,0)+1):length(g)]
  }
  
  #Update count (number of interactions)
  contagem <- contagem+1
  
}#End of tournament loop

#---------------------------------------------------------------------
#Setting object verifica$ngrupos
#---------------------------------------------------------------------
if(verifica$ngrupos[1]==0) verifica$ngrupos <- verifica$ngrupos[-1]

#---------------------------------------------------------------------
# Selected SNPs
#---------------------------------------------------------------------
finalistas <- sort(as.numeric(unlist(grupos)))

#---------------------------------------------------------------------
#Saving Results
#---------------------------------------------------------------------
TournamentReults <- list()
TournamentReults[[1]] <- nfinal
TournamentReults[[2]] <- tgrupos
TournamentReults[[3]] <- verifica
TournamentReults[[4]] <- proc.time()-tempo
TournamentReults[[5]] <- excluir[-1]
TournamentReults[[6]] <- finalistas
names(TournamentReults) <- c("Number of selected markers","Size of groups","Verification","Time","Excluded SNPs","Selected SNPs")

save(TournamentReults,file="tournaments.rda")
